# Supplementary material for: Vitamin C Deficiency Reduces Muscarinic Receptor Coronary Artery Vasoconstriction and Plasma Tetrahydrobiopterin Concentration in Guinea Pigs
Source: Nutrients. 2017 Jul 3;9(7):691. doi: 10.3390/nu9070691 (PMC5537806; doi:10.3390/nu9070691)
Supplement: Supplementary file 1 [file nutrients-09-00691-s001.zip]

Archive with 1 entries (1 files):
- nutrients-196982-supplementary.pdf
